# Supplementary material for: VExD: a curated resource for human gene expression alterations following viral infection
Source: G3 (Bethesda). 2023 Aug 2;13(10):jkad176. doi: 10.1093/g3journal/jkad176 (PMC10542171; doi:10.1093/g3journal/jkad176)
Supplement: jkad176_Supplementary_Data [file jkad176_supplementary_data.zip]

Archive with 7 entries (7 files):
- Figure_S1_G3-2023-404433.png
- File_S1_G3-2023-404433.py
- File_S2_G3-2023-404433.py
- Supplemental_Material_Legends_G3-2023-404433.docx
- Table_S1_G3-2023-404433.xlsx
- Table_S2_G3-2023-404433.xlsx
- Table_S3_G3-2023-404433.xlsx
